# Supplementary material for: P2Y13 receptor deficiency favors adipose tissue lipolysis and worsens insulin resistance and fatty liver disease
Source: JCI Insight. 2024 Mar 12;9(8):e175623. doi: 10.1172/jci.insight.175623 (PMC11141875; doi:10.1172/jci.insight.175623)
Supplement: Supporting data values [file jciinsight-9-175623-s164.xlsx]

## Sheet: Fig. 1
ID	log2P2RY13	iso_max/g lipids
1	5.1	3.28
2	4.77	5.87
3	5.11	1.32
4	4.63	6.53
5	4.75	4.17
6	4.9	9.17
7	5.07	3.33
8	4.66	7.84
9	3.71	9.41
10	4.74	6.61
11	5.07	2.54
12	4.54	4.04
13	4.64	6.59
14	4.64	6.04
15	4.68	5.02
16	5.18	3.9
17	5.18	3.68
18	4.46	7.3
19	5.01	5.71
20	5.07	6.27
21	4.44	6.37
22	4.65	10.4
23	5.1	5.93
24	5.03	5.86
25	5.09	4.02
26	4.7	6.07
27	5.16	3.84
28	5.03	5.85
29	4.44	9.54
30	4.66	3.78
31	4.77	4.84
32	4.82	4.85
33	5.65	3.97
34	5.37	2.77
35	5.21	3.65
36	4.66	2.59
37	5.03	1.9
38	4.93	4.05
39	5.24	6.51
40	4.66	1.99
41	5.17	5.17
42	5.33	2.03
43	3.84	2.69
44	5.41	3.22
45	4.82	1.43
46	3.44	5.77
47	4.77	2.25
48	4.55	1.17
49	5.17	1.99
50	4.91	0.78
51	4.47	5.02
52	5.19	3.1
53	5.57	2.68
54	5.03	3.05
55	4.42	2.9
56	5.06	1.85

## Sheet: Fig. 2A
Mouse ID (#)	Liver	Cortex	iWAT	eWAT	Jejunum	Heart	Quadriceps	Kidney
#1	1.12	3.38	0.94	1.14	0.59	0.73	0.27	0.25
#2	0.95	4.39	0.44	1.34	0.77	0.56	0.31	0.23
#3	1.3	4.41	0.86	2.09	0.87	0.91	0.17	0.2
#4	0.71	3.07	0.66	1.27	0.32	0.59	0.41	0.13
#5	0.93	5.42	0.81	1.46	1.07	0.42	0.17	0.19

## Sheet: Fig. 2B
	iWAT						eWAT
	Adipocytes			SVF			Adipocytes			SVF
Mouse ID (#)	P2ry1	P2ry12	P2ry13	P2ry1	P2ry12	P2ry13	P2ry1	P2ry12	P2ry13	P2ry1	P2ry12	P2ry13
#6	0	0	0.95	0.26	0.2	0.25	0.37	0.39	0.9	0.19	0.2	0.3
#7	0	0	1.95	0.14	0.25	0.6	0.54	0.19	1.4	0.31	0.07	0.35
#8	0	0	0.84	0.25	0.23	0.56	0.12	0.24	0.7	0.18	0.21	0.37

## Sheet: Fig. 2C
	WT			P2Y13-R KO
Mouse ID (#)	#6	#7	#8	#9	#10	#11
Inguinal adipocytes	1.16	1.1	2.66	6.58	4.77	6.36
Epididymal adipocytes	0.98	2.41	2.97	13.38	5.58	12.1

## Sheet: Fig. 3A
	WT			P2Y13 KO
Mouse ID (#)	#6	#7	#8	#9	#10	#11
Basal	21.01	3.52	8.29	29.13	21.13	8.87
10-10	17.33	2.9	8.29	27.37	26.93	5.98
10-9	17.01	5.38	16.3	46.91	41.85	20.02
10-8	95.5	38.49	91.78	176.7	151.27	97.62
10-7	91.57	126.23	185.56	290.84	267.32	234.66
10-6	87.32	132.85	186.7	319.77	366.78	207.42

## Sheet: Fig. 3B
	WT			P2Y13 KO
Mouse ID (#)	#6	#7	#8	#9	#10	#11
Basal	52.72	4.52	17.26	49.47	48.71	37.32
10-10	43.49	3.72	17.26	46.48	62.09	25.16
10-9	42.67	6.91	33.93	79.66	96.48	84.18
10-8	239.58	49.39	191.06	300.08	348.73	410.54
10-7	229.73	161.96	386.27	493.92	616.26	986.83
10-6	219.07	170.46	388.64	543.05	845.56	872.29

## Sheet: Fig. 3C
	WT			P2Y13 KO
Mouse ID (#)	#6	#7	#8	#9	#10	#11
Basal	21.01	3.52	8.29	29.13	13.7	8.87
Bay	3.76	1.65	3.71	4.31	4.56	6.81
FSK	62.79	76.57	127.8	214.61	145.95	201.23
Isoprenalin	77.18	80.7	122.08	217.35	206.15	181.83
Isoprenalin + Bay	16.68	8.7	29.44	23.85	36.28	30.34

## Sheet: Fig. 3D
	WT			P2Y13 KO
Mouse ID (#)	#6	#7	#8	#9	#10	#11
Basal	52.72	4.52	17.26	49.47	48.71	37.32
Bay	9.44	2.12	7.73	7.32	16.23	28.63
FSK	157.54	98.24	266.04	364.46	622.57	846.25
Isoprenalin	193.63	103.55	254.14	369.11	732.82	764.65
Isoprenalin + Bay	41.85	11.16	61.29	40.51	128.97	127.58

## Sheet: Fig. 3E
	WT			P2Y13 KO
Mouse ID (#)	#6	#7	#8	#9	#10	#11
Basal	57.23	19.38	35.12	126.14	70.69	98.07
10-10	45.13	18.59	45.83	66.4	77.38	139.73
10-9	69.75	85.5	179.14	301.41	276.13	702.17
10-8	317.53	406.21	433.88	833.82	707.99	1587.47
10-7	507.87	454	538.65	947.99	879.98	1656.91
10-6	539.05	328.68	593.39	978.53	1002.26	1729.82

## Sheet: Fig. 3F
	WT			P2Y13 KO
Mouse ID (#)	#6	#7	#8	#9	#10	#11
Basal	232.02	118.42	173.72	628.75	472.94	399.97
10-10	221.83	124.84	270.13	383.29	469.16	570.54
10-9	309.81	339.4	715.79	1216.78	1164.29	2562
10-8	1224.05	1433.38	1537.59	3165.06	2569.78	5055.94
10-7	1846.42	1499.86	1768.32	3182.42	3229.42	5858.06
10-6	1930.12	1239.97	1932.68	3609.57	3625.18	5687.49

[truncated: 50 more sheets: Fig. 3G, Fig. 3H, Fig. 5A, Fig. 5B, Fig. 5C, Fig. 5D, Fig. 5E, Fig. 6A, Fig. 6B, Fig. 6C, Fig. 6D, Fig. 6E, Fig. 7A, Fig. 7B, Feuil1, Fig. 7C, Fig. 7D, Fig. 7E, Fig. 8A, Fig. 8C …]
